# Supplementary material for: Structure and extent of DNA methylation-based epigenetic variation in wild emmer wheat (T. turgidum ssp. dicoccoides) populations
Source: BMC Plant Biol. 2015 Aug 14;15:200. doi: 10.1186/s12870-015-0544-z (PMC4536863; doi:10.1186/s12870-015-0544-z)
Supplement: Additional file 3: Table S1. — Molecular characterization of isolated MSAP bands. [file 12870_2015_544_MOESM3_ESM.xlsx]

## Sheet: 1 (2)
Supplemental Table 1. Molecular characterization of isolated MSAP bands.
Sequence ( MSAP band) code	Length (bp) of the MSAP fragment	Sequence of the MSAP fragment	Origin (the population from which the MSAP fragment was extracted and sequenced)	Annotation (significant sequence similarity in databases at E-value ≤e-10)
MSAP1	454	TTTTGCCTTTTCCGGGGTAAACGGACATAACACATAATAGGTGACATAGACTTGCAAGATAGGATCAAGAACTCTCATATATTGATGAAAACATAATAGGTTCAGATCTGAAATCATGGCACTCGGGCCCTAGTGACAAGCATTAAGCATAGCAAAGTCATAGCAACATCAATCTCAGAACATAGTGGATACTAGGGATCAAACCCTAACAAAACTAACTCGATTACATGATAGATCCCATCCAACCCATCACCGTCCAGCAAGCCTACGATGGAATTACTCACGCACGGCGGTGAGCATCATGAAATTGGTGATGGAGGATGGTTGATGATGACGATGGCGACGGATTCCCCTCTCCGGAGCCCCGAACGGACTCCAGATCAGCCCTCCCGAGAGGTT…	Tabgha	Retrotransposon, LTR, Gypsy, WHAM
MSAP2	445	TTGGACCTTCGGGGTTAGGGTTCTAACACATAATAGGTGACTTAGACTTGCTGAAGGAGCTGATTGTGATAGTTTGATGAAAACATAGTATGTTTAAATCTGAGCTCGTGGCACTCAGGCCCTAGTGACGAGCATTAAGCATAGCAAAGTCATAGCAACATCAATCTCAGAACATAGTGGATACTAGGGATCAAACCCTAACAAAACTAACTCGATTACATGATAAATCCCATCCAACCCATCACCGTCCAGCAAGCCTACGATGGAATTACTCACGCACGGCGGTGAGCATCATGAAATTGGTGATGGAGGATGGTTGATGATGACGATGGCGACGGATTCCCCTCTCCGGAGCCCCGAACGGACTCCAAATCAGCCCTCCCGAGAGGTTTTAGGGCT…	Tabgha	Retrotransposon, LTR, Gypsy, WHAM
MSAP3	454	TCTGAATCTGTATTTCGGGGTACGGACTAACACATAATAGGTGACATAGACTTGCAAGATAGGATCAAGAACTCTCATATATTGATGAAAACATAATAGGTTCAGATCTGAAATCATGGCACTCGGGCCCTAGTGACAAGCATTAAGCATAGCAAAGTCATAGCAACATCAATCTCAGAACATAGTGGATACTAGGGATCAAACCCTAACAAAACTAACTCGATTACATGATAGATCCCATCCAACCCATCACCGTCCAGCAAGCCTACGATGGAATTACTCACGCACGGCGGTGAGCATCATGAAATTGGTGATGGAGGATGGTTGATGATGACGATGGCGACGGATTCCCCTCTCCGGAGCCCCGAACGGACTCCAGATCAGCCCTCCCGAGAGGTT…	Tabgha	Retrotransposon, LTR, Gypsy, WHAM
MSAP4	113	GGATGGAGACGCCAGCCCTCATGAGAGAGCGGCAGAAGAAGAGGTAGAGGATTATATGCCTCCCTCCGGAGACGAAGCAAGCCTCGACGACGGTGAATTGGTACGCAGTCA	Tabgha	predicted TE sequence
MSAP5	111	GGATGGAGACGCCAGCCCTCATGAGAGAGCGGCAGAAGAAGAGGTAGAGGATTATATGCCTCCCTCCGGAGACGAAGCAAGCCTCGACGACGGTGAATTGGTACGCAGTCAAC	Tabgha	predicted TE sequence
MSAP7	571	AAATAGATGAGCCTACTTTATACTAAAGTTAGTACAAAGTTGAGTCATTTATTTTGAAACGGAGGGAGTACATAGTTATAAATGGCAATATCATATGTTAACAATCCCCACTTAAAGTGTCATCGAACGAAATACATGACTTTTGTGATGCAATAAATAAATTAAAGTATTATCGATTTTTTCTAATACAAAACATACTTAGACGTTCATACACTTATTTCTATAAACGCATGTACACACACCCTAATCTTATGAGCATATTCGAGAGAATGAGGCGACATATCATTATAAGATTGATGAAGTTACAATGACACCTTTGTTGTCGAATCTAAGACTTGTACTATAGTGGACTGGGATATCACTGTATTTCTAACCCTCCAACACTTTTCGCATTAAAAT…	Tabgha	includes partial TEs (DNA transposon, TIR, Mariner, Hades and DNA transposon, TIR, CACTA, Enac) and non-coding sequence. 1.3 kb upstream to Traes_7BS_22201B322 gene
MSAP9	525	CGGGTCAAAGCTTGCTTGAAGACCCTGAGTGGAAAGTACCTGAGATCCCTGAAGACCCTGAGTGGAAGGTACCTGAGATCCACACCGATACCCCAAACAGGATACACGACGCACCACCACAGAGGCAATGGGAGGGTAACAACAGTGCCACTCCCAAGAAGGATGTGGCACCCACAAGCATCATCACCACCAGAGGGCGGAGATTTCACTAAAACTTTCATGCCACACCGAGATAGCAAGATTGCCAACCCAACCCAAGGAAAGGATAGCTGCCACTAGATCGAGGTCTCCAGATCAAGACTAGGTAGCCGCCATCGCTGAAGAAATGACAAAACCTAGATCACCCCTGCCACACCTGTCGCCATCCACACAACCAAGGAAAGATCCACCAATGCTACA…	Tabgha	predicted TE sequence
MSAP10	544	CCAAAGTGGAAGAAGCTTCGTCCTGAAGACCCTGAGTGGAATGTACCTAAGATCCCACCGATACCCCAAACAGGATACGCGGTGCACCCCCTCGAAGGCAATGGGAGGGGAACAACAGTGCCGCTCCCAGTAAGGATGTGGCACCCACAAGCATCGTCACCACCATAGGGCGGAGCTTTCACTGAAAATTTCAATCGTGCCACACCGAGGTACCAGGCTTGCCAACCCAACCCAAGGAAAGGACTGCTGCCACTAGATCGAGGCCTCCAGATCAAGACTAAGTAGCCGCCATCGCTGAAGAAACGACAAAACCTAGATCACCCCTGCCATGCCCGTCGCCATCCACACAACCAAGGAAAGATCCACCAATGCTACGACGTTGCTCACCATAGAGATATC…	Tabgha	non-coding
MSAP11	544	CCAAAGTGGAAGAAGCTTCGTCCTGAAGACCCTGAGTGGAATGTACCTAAGATCCCACCGATACCCCAAACTGGATACGCGGTGCACCCCCTCGAAGGCAATGGGAGGGGAACAACAGTGCCGCTCCCAGTAAGGATGTGGCACCCACAAACATCGTCACCCCCCTAGGGCGGAGCTTTCACTGAAAATTTCAATCGTGCCACACCGAGGTACCAGGCTTGCCAACCCAACCCAAGGAAAGGACTGCTGCCACTAGATCGAGGCCTCCATATCAAGACTAAGTAGCCGCCATCGCTGAAGAAACGACAAAACCTAGATCACCCCTGCCATGCCCGTCGCCATCCACACAACCAAGGAAAGATCCACCAATGCTACGACGTTGCTCACCATAGAGATATC…	Tabgha	no hits at databases
MSAP14	260	GTACGTATGTATGTACTGTACCTTGCTGCATTCATGACATGATGGATCGGCCATGGCGCGTCAGGTCCATTCGGGCACACCATTGGCACCCAGGTCGGTCTCTCCACAAGTGAAGGCTCGGTGTGGTAGTGTCACCGATCGTACTGTCATCTTAATCAATCTGTTTGAACTTATCGGGAGGCCGTGTCTTTTTCATTCAGACTGCATATGTGCCCACTTCATTCAGTCGCATTACTGGCCTGACCGAGCAGGACTCATGA	Tabgha	2B:19512911-19513181 (non-coding)
MSAP15	194	TGCATTAGGGTTTCGGTACTCGGTTGTGTTCTCAGTGTTCGTCCGTGCTCTTTACCTTGCCCTTGCTATCTTACTGAATCTAGATCAATCTTGACCTGTTTCTTCTGCGGCCGAAGCTTTTAGCTTATTTCGCCTCCGCATAATATCTTTAAGATCACGAACAAATCTCATCTGGCTCCTTGTTGTCTGCTAGC	Tabgha	predicted TE sequence
MSAP16	134	ACATCCGCTTCTACGGCGAGACCTGCGGCTCTGCCGGAGCTTGATGTTCCCCGGCAAGCTTGCCGGAGCAAAACTTGTCGGGAGCGTCTGCTTCAACGGAACAAACCCTAAGGCTGACCGAGCAGGACTCATGA	Tabgha	Retrotransposon, LTR, Gypsy, RLG_Daniela
MSAP18	109	TTCGGCGCACCAAGTTTGGCTTCATGGAAGGAGAGGAGTGGTGGCCTTTCTGGGACCCGAGCACCCATGACCTCCCATGCTCTACTCTTCCTTGTTGTCTGCTACCTGA	Tabgha	predicted TE sequence
MSAP20	134	CATCAAGTGTGCCGAAGACCTGAGCGCCTGGCCGATCATCTGTCTGAATGCAGCAAGGTACAGTACATACATACGTACGTACGTACGTCATACAGTTGGAGCACTGCTTCTTCCTTGTTGTCTGCTAGCTG	Tabgha	non-coding
MSAP21	117	TTGTCAGCATGGCCGATCCATCATGTCATGAATGCAGCAAGGTACAGTACATACATACGTACGTACGTACGTCATACAGTTGGAGCACTGCTTCTTCCTTGTTGTCTGCTAGCTGAC	Tabgha	non-coding
